# Supplementary material for: Correlation between Psychosomatic Assessment, Heart Rate Variability, and Refractory GERD: A Prospective Study in Patients with Acid Reflux Esophagitis
Source: Life (Basel). 2023 Sep 3;13(9):1862. doi: 10.3390/life13091862 (PMC10533115; doi:10.3390/life13091862)
Supplement: Supplementary file 1 [file life-13-01862-s001.zip]

Archive with 1 entries (1 files):
- life-2472361-supplementary.pdf
